# Supplementary material for: Ginsenoside Rg3 Reduces the Toxicity of Graphene Oxide Used for pH-Responsive Delivery of Doxorubicin to Liver and Breast Cancer Cells
Source: Pharmaceutics. 2023 Jan 24;15(2):391. doi: 10.3390/pharmaceutics15020391 (PMC9965446; doi:10.3390/pharmaceutics15020391)
Supplement: Supplementary file 1 [file pharmaceutics-15-00391-s001.zip]

Archive with 1 entries (1 files):
- pharmaceutics-2133867-supplementary.pdf
